# Supplementary material for: A Machine Learning Framework for Cognitive Impairment Screening from Speech with Multimodal Large Models
Source: Bioengineering (Basel). 2026 Jan 8;13(1):73. doi: 10.3390/bioengineering13010073 (PMC12837762; doi:10.3390/bioengineering13010073)
Supplement: Supplementary file 1 [file bioengineering-13-00073-s001.zip]

Archive with 1 entries (1 files):
- bioengineering-4013735-supplementary.pdf
